# Supplementary material for: Can Music Enhance Working Memory and Speech in Noise Perception in Cochlear Implant Users? Design Protocol for a Randomized Controlled Behavioral and Electrophysiological Study
Source: Audiol Res. 2024 Jul 6;14(4):611–24. doi: 10.3390/audiolres14040052 (PMC11270222; doi:10.3390/audiolres14040052)
Supplement: Supplementary file 1 [file audiolres-14-00052-s001.zip]

Archive with 1 entries (1 files):
- audiolres-3054819-supplementary.pdf
